# Supplementary material for: Characterization and expression analysis of SnRK2, PYL, and ABF/ AREB/ ABI5 gene families in sweet potato
Source: PLoS One. 2023 Nov 3;18(11):e0288481. doi: 10.1371/journal.pone.0288481 (PMC10624305; doi:10.1371/journal.pone.0288481)
Supplement: S2 Table — CREs in bold type are the broad category that encompasses several CREs with the same function. The boxes are coloured in different shades of red, with increasing intensity representing increasing numbers of CRES. (XLSX) [file pone.0288481.s002.xlsx]

## Sheet: Sheet1
Table S2. CREs present in the promoter sequences of ABA signalling genes.
CRE	IbABF1	IbABF2	IbABF3	IbABF4	IbABF5	IbABI5	IbDPBF2	IbDPBF3	IbDPBF4	IbPYL1	IbPYL2	IbPYL3	IbPYL4	IbPYL5	IbPYL6	IbPYL7	IbPYL8	IbPYL9	IbPYL10	IbPYL11	IbSnRK2.1	IbSnRK2.2	IbSnRK2.3	IbSnRK2.4	IbSnRK2.5	IbSnRK2.6	IbSnRK2.7	IbSnRK2.8
light-responsive	7	7	7	3	12	8	6	6	5	10	2	5	7	5	9	14	9	4	7	2	5	12	3	6	2	8	6	5
MeJA-responsive	1	0	1	5	3	3	0	0	1	3	0	1	3	0	1	1	2	1	2	1	1	2	4	0	2	4	3	2
gibberellin-responsive	0	1	0	0	0	0	0	0	0	0	0	1	0	1	2	1	0	1	0	0	0	1	1	1	0	0	1	0
auxin-responsive	1	0	0	1	0	1	0	0	0	0	1	0	0	0	2	0	0	1	0	0	0	0	2	0	1	0	0	0
salicylic acid responsiveness	0	0	0	0	0	0	0	0	0	1	0	0	1	0	0	1	0	1	0	0	1	1	0	0	1	0	1	1
ABRE	1	1	3	3	7	1	0	0	0	0	0	0	4	0	0	0	2	4	0	1	1	2	0	0	1	0	2	1
ERE	0	0	2	0	0	0	1	0	1	2	1	1	0	0	1	0	0	0	1	3	0	0	0	1	1	0	0	0
3-AF3 binding site	0	0	0	0	0	0	0	0	0	0	0	0	0	0	0	0	0	0	0	0	0	0	0	0	0	0	0	0
AAGAA-motif	0	1	0	0	0	0	1	2	0	0	0	2	0	1	1	0	0	2	1	0	0	0	0	0	0	1	0	3
ABRE2	0	0	0	0	0	0	0	0	0	0	0	0	0	0	0	0	0	0	0	0	0	0	0	0	0	0	0	0
ABRE3a	1	0	1	0	4	0	0	0	0	0	0	0	2	0	0	0	0	2	0	0	0	0	0	0	1	0	1	0
ABRE4	1	0	0	3	4	0	0	0	1	1	0	0	1	0	1	0	0	0	1	0	0	0	0	0	0	0	1	0
AC-I	0	0	0	0	0	0	0	0	0	0	0	0	0	0	1	0	0	0	0	0	0	0	0	0	0	0	0	0
AC-II	0	0	0	0	0	0	0	0	0	0	0	1	0	0	0	0	0	0	0	0	0	0	0	0	0	0	0	0
ACTCATCCT sequence	0	0	0	0	0	0	0	0	1	0	0	0	0	0	0	0	0	0	0	0	0	0	0	0	0	0	0	0
AP-1	1	0	0	0	0	0	0	0	0	0	0	0	0	0	0	0	0	0	0	0	0	0	0	0	0	0	0	0
ARE	1	0	1	0	0	0	1	0	2	0	0	3	1	0	0	0	1	1	0	0	0	0	1	2	1	0	1	1
as-1	0	0	0	4	2	0	0	0	0	1	0	1	2	0	1	1	1	0	1	1	1	0	1	0	1	2	1	2
AT~ABRE	0	0	0	0	2	0	0	0	0	0	0	0	1	0	0	0	0	1	0	0	0	0	0	0	0	0	0	0
AT-rich sequence	1	0	0	0	0	0	0	0	0	0	0	0	0	0	0	0	0	0	0	0	0	0	0	0	0	0	0	0
box S	0	0	0	0	0	0	0	1	0	0	1	1	0	0	0	0	0	0	0	0	0	0	0	0	0	0	0	0
CAT-box (meristem expression)	1	0	0	0	0	0	0	0	0	0	0	0	1	1	0	0	0	0	0	0	1	0	1	1	0	0	0	1
CCAAT-box (MYBHv1 binding site)	0	0	0	0	0	0	1	0	0	0	0	0	0	0	0	0	0	0	1	0	0	0	0	0	0	0	0	0
CCGTCC motif	1	2	1	0	0	0	0	0	0	0	0	0	1	0	1	0	0	0	0	0	0	0	0	0	0	0	0	1
CCGTCC-box	1	2	1	0	0	0	0	0	0	0	0	0	1	0	1	0	0	0	0	0	0	0	0	0	0	0	0	1
circadian	0	0	0	0	0	0	0	0	0	0	0	0	1	0	0	0	0	0	0	1	0	0	1	0	0	0	0	0
CTAG-motif	0	0	0	0	0	0	0	0	0	0	0	0	0	0	0	0	1	0	0	0	0	0	0	0	0	0	0	0
dOCT	0	0	0	0	0	0	0	0	0	0	0	0	0	0	0	0	0	0	0	0	0	0	0	0	0	0	0	1
DRE core	0	0	0	0	0	0	0	0	0	0	1	0	0	0	0	0	0	0	2	0	0	1	1	3	1	0	0	0
GC-motif (anoxic inducible)	0	0	0	0	0	1	0	0	0	0	0	0	0	0	0	0	0	0	0	0	1	0	0	0	0	0	0	1
GCN4_motif (endosperm expression)	0	0	0	0	0	0	0	0	0	0	1	0	0	0	0	1	0	0	0	0	0	0	0	0	0	0	0	0
HD-Zip 1 (differentiation of palisade mesophyll cells)	0	1	1	0	1	1	0	0	1	0	0	0	0	0	0	0	0	0	0	2	0	0	0	0	0	0	0	0
LTR (low temperature responsiveness)	0	0	0	0	0	1	0	0	0	0	0	0	0	1	0	0	0	0	0	0	0	1	1	0	0	1	0	0
MBS (drought-inducible)	0	1	0	0	0	1	1	0	0	0	1	1	0	1	0	0	0	1	0	2	0	1	0	0	0	1	1	0
MSA-like (cell cycle regulation)	0	0	0	0	0	0	0	0	0	0	0	0	0	0	0	0	0	0	0	0	1	0	0	0	0	0	0	0
Myb (or MYB)	3	2	1	2	1	4	1	1	2	1	4	1	2	2	7	2	3	7	1	5	4	6	1	1	1	3	5	0
MYB recognition site	0	1	0	1	0	0	0	1	1	0	0	0	0	0	0	1	0	0	0	0	0	0	0	0	0	1	0	2
Myb-binding site	1	1	0	1	0	0	0	0	0	1	0	0	0	0	2	0	1	0	0	0	2	2	0	0	0	0	1	0
MYB-like sequence	0	0	0	0	0	2	0	0	1	0	1	0	0	0	2	1	1	3	0	2	0	0	0	1	0	0	2	0
MYC	1	0	0	6	0	1	2	3	2	4	3	2	0	1	4	0	0	0	3	4	3	3	1	2	4	1	0	0
O2-site (zein metabolism)	0	0	1	2	0	0	0	0	0	0	0	0	0	0	0	0	0	1	2	0	0	0	0	0	0	1	0	0
protein binding site	0	1	1	0	3	2	3	0	0	1	0	1	0	1	0	2	3	0	3	2	1	2	1	1	1	1	0	2
re2f-1	0	0	0	0	0	0	0	0	0	0	0	0	0	0	0	1	1	0	0	0	0	0	0	0	0	0	0	0
RY-element (seed-specific regulation)	0	0	0	0	0	0	0	0	0	0	1	0	0	0	0	0	0	0	0	0	0	0	0	0	0	0	0	0
STRE	1	0	0	1	1	1	2	2	2	1	1	0	1	1	0	1	0	1	0	0	1	1	1	0	0	0	1	6
TCA	0	1	0	0	0	0	0	0	0	0	2	0	0	0	0	0	0	0	0	0	0	1	1	0	0	2	2	0
TC-rich repeats (defence and stress responsiveness)	0	0	0	0	0	0	0	1	0	0	0	0	0	0	0	1	0	0	1	0	0	0	0	0	0	0	1	0
wound-responsive	1	1	2	3	1	3	1	1	1	0	0	2	4	0	5	1	1	0	3	3	2	1	1	1	1	0	2	0
