# Supplementary material for: Characterization and expression analysis of SnRK2, PYL, and ABF/ AREB/ ABI5 gene families in sweet potato
Source: PLoS One. 2023 Nov 3;18(11):e0288481. doi: 10.1371/journal.pone.0288481 (PMC10624305; doi:10.1371/journal.pone.0288481)
Supplement: S3 Table — (XLSX) [file pone.0288481.s003.xlsx]

## Sheet: qRT-PCR raw data
S3 Table. qRT-PCR Ct values and expression calculations.
GREEN STEM
Sample	GOI Ct1	GOI Ct2	GOI Ct3	GOI Average Ct	COX Ct1	COX Ct2	COX Ct3	HKG Average Ct	2^-(∆Ct)	2^-(∆Ct2)	2^-(∆Ct3)	Average expression	SD
ABF2	25.51	24.36	25.39	25.0867	24.46	23.92	24.28	24.22	0.408951	0.907519	0.444421	0.586964	0.278175
ABF4	27.91	25.27	25.18	26.12	24.46	23.92	24.28	24.22	0.0774817	0.482968	0.514057	0.358169	0.243579
PYL4	29.46	29.53	28.48	29.1567	24.46	23.92	24.28	24.22	0.0264608	0.0252076	0.052193	0.0346204	0.0152312
SnRK2.2	24.15	24.72	23.44	24.1033	24.46	23.92	24.28	24.22	1.04972	0.707107	1.71713	1.15798	0.513643
ABI5	26.95	26.89	25.87	26.57	24.46	23.92	24.28	24.22	0.150726	0.157127	0.31864	0.208831	0.0951514
SnRK2.5	25.13	25.1	24.96	25.0633	24.46	23.92	24.28	24.22	0.532185	0.543367	0.598739	0.558097	0.0356384
PENCIL ROOT
Sample	GOI Ct1	GOI Ct2	GOI Ct3	GOI Average Ct	COX Ct1	COX Ct2	COX Ct3	HKG Average Ct	2^-(∆Ct)	2^-(∆Ct2)	2^-(∆Ct3)	Average expression	SD
ABF2	24.13	24.1	25.07	24.4333	24.04	23.96	23.84	23.9467	0.880666	0.899171	0.459032	0.746289	0.248944
ABF4	23.98	24.95	24.17	24.3667	24.04	23.96	23.84	23.9467	0.97716	0.498846	0.856584	0.77753	0.248763
PYL4	29.19	29.36	27.77	28.7733	24.04	23.96	23.84	23.9467	0.0263997	0.0234652	0.0706418	0.0401689	0.0264311
SnRK2.2	23.54	23.65	23.45	23.5467	24.04	23.96	23.84	23.9467	1.32562	1.2283	1.41095	1.32162	0.0913889
ABI5	25.52	26.55	26.22	26.0967	24.04	23.96	23.84	23.9467	0.336031	0.164558	0.206851	0.235813	0.0893301
SnRK2.5	24.84	25.2	24.87	24.97	24.04	23.96	23.84	23.9467	0.538369	0.419478	0.527289	0.495045	0.0656774
STORAGE ROOT (49 DAT)
Sample	GOI Ct1	GOI Ct2	GOI Ct3	GOI Average Ct	COX Ct1	COX Ct2	COX Ct3	HKG Average Ct	2^-(∆Ct)	2^-(∆Ct2)	2^-(∆Ct3)	Average expression	SD
ABF2	26.82	27.39	26.96	27.0567	27	27.02	27.04	27.02	1.1487	0.773782	1.04247	0.988316	0.193235
ABF4	26.4	27.2	26.84	26.8133	27	27.02	27.04	27.02	1.53688	0.882703	1.13288	1.18415	0.330086
PYL4	30.82	32	31.49	31.4367	27	27.02	27.04	27.02	0.0717936	0.0316862	0.0451228	0.0495342	0.0204144
SnRK2.2	26.08	25.91	25.12	25.7033	27	27.02	27.04	27.02	1.91853	2.15846	3.73213	2.60304	0.985155
ABI5	29.64	29.77	28.67	29.36	27	27.02	27.04	27.02	0.162668	0.148651	0.31864	0.209986	0.0943577
SnRK2.5	27.66	28.56	28.21	28.1433	27	27.02	27.04	27.02	0.641713	0.343885	0.438303	0.474634	0.152201
FIBROUS ROOT
Sample	GOI Ct1	GOI Ct2	GOI Ct3	GOI Average Ct	COX Ct1	COX Ct2	COX Ct3	HKG Average Ct	2^-(∆Ct)	2^-(∆Ct2)	2^-(∆Ct3)	Average expression	SD
ABF2	30.66	29.81	28.04	29.5033	28.56	29.33	28.46	28.7833	0.272312	0.490843	1.67404	0.812398	0.75416
ABF4	28.76	28.83	28.62	28.7367	28.56	29.33	28.46	28.7833	1.0163	0.968171	1.11987	1.03478	0.07752
PYL4	32.44	31.02	31.58	31.68	28.56	29.33	28.46	28.7833	0.0792928	0.212176	0.143919	0.145129	0.0664499
SnRK2.2	28.36	30.65	29.05	29.3533	28.56	29.33	28.46	28.7833	1.34102	0.274206	0.831238	0.815489	0.533582
ABI5	32.46	32.12	31.11	31.8967	28.56	29.33	28.46	28.7833	0.0782011	0.0989836	0.199344	0.12551	0.0647814
SnRK2.5	29.1	28.52	29.35	28.99	28.56	29.33	28.46	28.7833	0.802923	1.20025	0.675175	0.892782	0.273828
LEAF
Sample	GOI Ct1	GOI Ct2	GOI Ct3	GOI Average Ct	COX Ct1	COX Ct2	COX Ct3	HKG Average Ct	2^-(∆Ct)	2^-(∆Ct2)	2^-(∆Ct3)	Average expression	SD
ABF2	24.68	24.25	24.33	24.42	26.33	27.08	27.16	26.8567	4.52108	6.09095	5.76239	5.45814	0.827979
ABF4	23.2	23.54	23.25	23.33	26.33	27.08	27.16	26.8567	12.6115	9.9636	12.1819	11.5857	1.42108
PYL4	25.63	25.97	25.62	25.74	26.33	27.08	27.16	26.8567	2.34026	1.8489	2.35653	2.1819	0.288499
SnRK2.2	23.47	23.88	24.41	23.92	26.33	27.08	27.16	26.8567	10.459	7.87165	5.45155	7.92739	2.50417
ABI5	27.21	26.42	26.32	26.65	26.33	27.08	27.16	26.8567	0.782773	1.35347	1.45062	1.19562	0.360821
SnRK2.5	25.09	25.63	25.55	25.4233	26.33	27.08	27.16	26.8567	3.40267	2.34026	2.47369	2.73887	0.578723
SR (35 DAT)
Sample	GOI Ct1	GOI Ct2	GOI Ct3	GOI Average Ct	COX Ct1	COX Ct2	COX Ct3	HKG Average Ct	2^-(∆Ct)	2^-(∆Ct2)	2^-(∆Ct3)	Average expression	SD
ABF2	27.74	27.79	28.25	27.9267	28.42	28.08	29.43	28.6433	1.87038	1.80667	1.31342	1.66349	0.304837
ABF4	26.79	27.24	26.12	26.7167	28.42	28.08	29.43	28.6433	3.61334	2.64512	5.74909	4.00252	1.58816
PYL4	31.74	33.2	33.37	32.77	28.42	28.08	29.43	28.6433	0.116899	0.0424919	0.0377687	0.0657198	0.0443852
SnRK2.2	28.1	26.78	26.1	26.9933	28.42	28.08	29.43	28.6433	1.45734	3.63847	5.82934	3.64172	2.18601
ABI5	28.7	28.09	29.13	28.64	28.42	28.08	29.43	28.6433	0.961483	1.46747	0.713672	1.04754	0.384198
SnRK2.5	28.9	28.61	28.75	28.7533	28.42	28.08	29.43	28.6433	0.83702	1.02337	0.928731	0.929708	0.093181
